# Supplementary material for: Correlations Between Prokaryotic Microbes and Stress-Resistant Algae in Different Corals Subjected to Environmental Stress in Hong Kong
Source: Front Microbiol. 2020 Apr 23;11:686. doi: 10.3389/fmicb.2020.00686 (PMC7191007; doi:10.3389/fmicb.2020.00686)
Supplement: Supplementary file 1 [file Table_1.XLSX]

## Sheet: Sheet1
Sampling sites	HKEPD monitoring date	HKEPD monitoring station numbers	Coordinates
CB		MM3	E114 o 18.615’, N22 o 33.714’
	2014-03-17	MM4	E114 o 21.483’, N22 o 33.817’
	&	MM5	E114 o 23.633’, N22 o 31.233’
	2014-10-15	MM7	E114 o 17.824’, N22 o 31.409’
		MM17	E114 o 20.960’, N22 o 30.192’
LI		SM3	E114 o 8.980’, N22 o 13.527’
	2014-03-17	SM5	E114 o 6.728’, N22 o 12.141’
	&	SM6	E114 o 4.743’, N22 o 11.500’
	2014-10-15	SM18	E114 o 4.746’, N22 o 9.211’
		SM19	E114 o 13.077’, N22 o 9.211’
