# Supplementary material for: Correlations Between Prokaryotic Microbes and Stress-Resistant Algae in Different Corals Subjected to Environmental Stress in Hong Kong
Source: Front Microbiol. 2020 Apr 23;11:686. doi: 10.3389/fmicb.2020.00686 (PMC7191007; doi:10.3389/fmicb.2020.00686)
Supplement: Supplementary file 2 [file Table_2.XLSX]

## Sheet: Sheet1
Water Control Zone	Water Control Zone	Station	Sampling Date	Water Depth	Temperature (°C)	Salinity	Dissolved Oxygen (mg/L)	Dissolved Oxygen (% saturation)	Turbidity (NTU)	pH	Secchi Disc Depth (m)	Suspended Solids (mg/L)	Volatile Suspended Solids (mg/L)	5-day Biochemical Oxygen Demand (BOD5) (mg/L)	Ammonia Nitrogen (mg/L)	Unionised Ammonia (mg/L)	Nitrite Nitrogen (mg/L)	Nitrate Nitrogen (mg/L)	Total Inorganic Nitrogen (mg/L)	Total Kjeldahl Nitrogen (soluble & particulate) (mg/L)	Total Nitrogen (mg/L)	Orthophosphate Phosphorus (mg/L)	Silica (as SiO2)(soluble)(mg/L)	Chlorophyll-a (μg/L)	Pheo-pigment (μg/L)	Faecal Coliforms (cfu/100ml)
Crescent Bay	Mirs Bay	MM17	2014-03-17	Surface Water	16.5	33.1	5.8	73	0.4	8	4	0.9	0.9	1.5	0.018	0	0.005	0.006	0.03	0.22	0.23	0.006	0.83	2	0.1	0
Crescent Bay	Mirs Bay	MM17	2014-10-15	Surface Water	27.8	33.2	6.1	94	2.5	7.8	5	1.2	0.25	0.9	0.024	0	0.008	0.003	0.04	0.19	0.2	0.008	0.79	0.1	0.7	14
Crescent Bay	Mirs Bay	MM3	2014-03-17	Surface Water	16.6	33.3	6.5	81	1.2	8	3.5	2.1	0.7	0.8	0.024	0	0.008	0.03	0.06	0.18	0.22	0.009	0.89	2.1	0.1	0
Crescent Bay	Mirs Bay	MM3	2014-10-15	Surface Water	27.8	33.2	5.9	90	3.7	7.7	2.8	3	0.5	0.3	0.046	0.001	0.018	0.013	0.08	0.2	0.23	0.01	1.1	0.1	1.2	1
Crescent Bay	Mirs Bay	MM4	2014-03-17	Surface Water	16.6	33.1	6.7	83	0.5	8	4	2.4	0.9	1.2	0.009	0	0.008	0.034	0.05	0.18	0.22	0.007	0.84	4	1	0
Crescent Bay	Mirs Bay	MM4	2014-10-15	Surface Water	28	33.3	6.1	94	4	7.8	2.2	3	0.25	0.1	0.021	0	0.022	0.003	0.05	0.15	0.18	0.009	1	0.9	0.1	3
Crescent Bay	Mirs Bay	MM5	2014-03-17	Surface Water	17.1	33.1	7.1	90	0.4	8	4	1	0.8	0.8	0.017	0	0.005	0.01	0.03	0.18	0.2	0.007	0.88	1.4	0.3	0
Crescent Bay	Mirs Bay	MM5	2014-10-15	Surface Water	27.9	33.3	6.1	93	3.8	7.8	3	1.7	0.25	0.3	0.02	0	0.022	0.006	0.05	0.15	0.18	0.009	1	0.3	0.5	0
Crescent Bay	Mirs Bay	MM7	2014-03-17	Surface Water	16.9	33.1	6.1	77	0.5	8	5	1	0.8	0.9	0.037	0	0.011	0.027	0.08	0.2	0.24	0.007	1.1	2.8	0.5	0
Crescent Bay	Mirs Bay	MM7	2014-10-15	Surface Water	28.1	33.1	5.5	85	3	7.8	4	2.5	0.6	0.8	0.017	0	0.005	0.005	0.03	0.19	0.2	0.007	0.42	3.3	2.1	0
Lamma Island	Southern	SM18	2014-03-14	Surface Water	16.6	33.2	5.9	74	1.9	7.9	3	2.9	0.6	0.2	0.008	0	0.018	0.11	0.14	0.07	0.2	0.013	0.72	0.3	0.1	0
Lamma Island	Southern	SM18	2014-10-10	Surface Water	28.9	33.4	5.1	80	3.4	7.8	2.2	2	0.7	0.5	0.007	0	0.011	0.013	0.03	0.2	0.22	0.006	0.87	3	0.1	0
Lamma Island	Southern	SM19	2014-03-14	Surface Water	16.4	33.1	7.3	91	2.9	7.9	3.2	4.1	0.6	0.2	0.015	0	0.019	0.11	0.14	0.11	0.24	0.014	0.79	0.5	0.3	0
Lamma Island	Southern	SM19	2014-10-10	Surface Water	28.9	33.5	5.9	92	4.9	7.8	1.8	3.1	0.5	0.7	0.013	0	0.005	0.005	0.02	0.2	0.21	0.006	0.68	3.2	0.1	2
Lamma Island	Southern	SM3	2014-03-14	Surface Water	16.7	33.2	7.4	93	2	7.8	3	2.4	0.5	0.4	0.076	0.001	0.018	0.1	0.19	0.2	0.32	0.017	0.82	0.6	0.1	800
Lamma Island	Southern	SM3	2014-10-10	Surface Water	28.8	33.3	5.7	89	6.2	7.8	2	5.9	0.9	0.2	0.032	0.001	0.019	0.023	0.07	0.3	0.34	0.009	0.98	4	0.3	330
Lamma Island	Southern	SM5	2014-03-14	Surface Water	16.6	33.1	7.1	88	2.5	7.9	3	4.1	0.8	0.3	0.019	0	0.017	0.11	0.15	0.11	0.24	0.013	0.85	0.2	0.1	0
Lamma Island	Southern	SM5	2014-10-10	Surface Water	29.2	33.4	5.9	92	5.5	7.8	1.8	3.7	0.5	0.4	0.013	0	0.019	0.018	0.05	0.17	0.21	0.01	1	1.9	0.7	0
Lamma Island	Southern	SM6	2014-03-14	Surface Water	16.5	33.1	5.3	66	2.8	7.9	2.5	3.9	0.7	0.2	0.014	0	0.019	0.11	0.14	0.18	0.31	0.013	0.81	0.4	0.3	0
Lamma Island	Southern	SM6	2014-10-10	Surface Water	29	33.2	6.2	97	2.9	7.8	2.1	1.7	0.5	0.4	0.015	0	0.022	0.031	0.07	0.2	0.25	0.006	1	2.2	0.6	0
