# Supplementary material for: Correlations Between Prokaryotic Microbes and Stress-Resistant Algae in Different Corals Subjected to Environmental Stress in Hong Kong
Source: Front Microbiol. 2020 Apr 23;11:686. doi: 10.3389/fmicb.2020.00686 (PMC7191007; doi:10.3389/fmicb.2020.00686)
Supplement: Supplementary file 3 [file Table_3.XLSX]

## Sheet: Sheet1
	CB		LI
	2014-03-17	2014-10-15	2014-03-17	2014-10-15
Temperature (°C)	16.74	27.92	16.56	28.96
Salinity	33.14	33.22	33.14	33.36
Dissolved Oxygen (mg/L)	6.44	5.94	6.6	5.76
Dissolved Oxygen (% saturation)	80.8	91.2	82.4	90
Turbidity (NTU)	0.6	3.4	2.42	4.58
pH	8	7.78	7.88	7.8
Secchi Disc Depth (m)	4.1	3.4	2.94	1.98
Suspended Solids (mg/L)	1.48	2.28	3.48	3.28
Volatile Suspended Solids (mg/L)	0.82	0.37	0.64	0.62
BOD5 (mg/L)	1.04	0.48	0.26	0.44
Ammonia Nitrogen (μg/L)	21	25.6	26.4	16
Unionised Ammonia (μg/L)	0	0.2	0.2	0.2
Nitrite Nitrogen (μg/L)	7.4	15	18.2	15.2
Nitrate Nitrogen (μg/L)	21.4	6	108	18
Total Inorganic Nitrogen (μg/L)	50	50	152	48
Total Kjeldahl Nitrogen (μg/L)	192	176	134	214
Total Nitrogen (μg/L)	222	198	262	246
Orthophosphate Phosphorus (μg/L)	7.2	8.6	14	7.4
Silica (as SiO2)(soluble) (μg/L)	908	862	798	906
Chlorophyll-a (μg/L)	2.46	0.94	0.4	2.86
Pheo-pigment (μg/L)	0.4	0.92	0.18	0.36
Faecal Coliforms (cfu/100ml)	0	3.6	160	66.4
