# Supplementary material for: Correlations Between Prokaryotic Microbes and Stress-Resistant Algae in Different Corals Subjected to Environmental Stress in Hong Kong
Source: Front Microbiol. 2020 Apr 23;11:686. doi: 10.3389/fmicb.2020.00686 (PMC7191007; doi:10.3389/fmicb.2020.00686)
Supplement: Supplementary file 4 [file Table_4.XLSX]

## Sheet: 16S
Sample ID
LI3_PO1	341F1	CGTGATCCTAYGGGRBGCASCAG				CGTGAT
LI3_PO2	341F2	ACATCGCCTAYGGGRBGCASCAG				ACATCG
LI3_PO3	341F3	GCCTAACCTAYGGGRBGCASCAG				GCCTAA
LI3_PO4	341F4	TGGTCACCTAYGGGRBGCASCAG				TGGTCA
LI3_PO5	341F5	CACTGTCCTAYGGGRBGCASCAG				CACTGT
LI3_PO6	341F6	ATTGGCCCTAYGGGRBGCASCAG				ATTGGC
	341F7	GATCTGCCTAYGGGRBGCASCAG				GATCTG
	341F8	TCAAGCCCTAYGGGRBGCASCAG				TCAAGC
	341F9	CTGATCCCTAYGGGRBGCASCAG				CTGATC
	341F10	AAGCTACCTAYGGGRBGCASCAG				AAGCTA
	341F11	GTAGCCCCTAYGGGRBGCASCAG				GTAGCC
	341F12	TACAAGCCTAYGGGRBGCASCAG				TACAAG
LI3_MO1	341F13	CGTACTCCTAYGGGRBGCASCAG				CGTACT
LI3_MO2	341F14	GACTGACCTAYGGGRBGCASCAG				GACTGA
LI3_MO3	341F15	GCTCAACCTAYGGGRBGCASCAG				GCTCAA
LI3_MO4	341F16	TCGCTTCCTAYGGGRBGCASCAG				TCGCTT
LI3_MO5	341F17	TGAGGACCTAYGGGRBGCASCAG				TGAGGA
LI3_MO6	341F18	ACAACCCCTAYGGGRBGCASCAG				ACAACC
LI3_SW1	341F19	ACCTCACCTAYGGGRBGCASCAG				ACCTCA
LI3_SW2	341F20	ACGGTACCTAYGGGRBGCASCAG				ACGGTA
	341F21	AGTTGGCCTAYGGGRBGCASCAG				AGTTGG
CB3_PO1	341F22	CTCTCTCCTAYGGGRBGCASCAG				CTCTCT
CB3_PO2	341F23	CAAGTGCCTAYGGGRBGCASCAG				CAAGTG
CB3_PO3	341F24	CCTTGACCTAYGGGRBGCASCAG				CCTTGA
CB3_PO4	341F25	ACCACTCCTAYGGGRBGCASCAG				ACCACT
CB3_PO5	341F26	AGTGTCCCTAYGGGRBGCASCAG				AGTGTC
CB3_PO6	341F27	AGATGGCCTAYGGGRBGCASCAG				AGATGG
	341F28	TTATCCCCTAYGGGRBGCASCAG				TTATCC
	341F29	TTAAGGCCTAYGGGRBGCASCAG				TTAAGG
	341F30	TTCTTGCCTAYGGGRBGCASCAG				TTCTTG
	341F31	TTCAACCCTAYGGGRBGCASCAG				TTCAAC
	341F32	TTGTGACCTAYGGGRBGCASCAG				TTGTGA
	341F33	TTGACTCCTAYGGGRBGCASCAG				TTGACT
CB3_MO1	341F34	TATTCGCCTAYGGGRBGCASCAG				TATTCG
CB3_MO2	341F35	TATAGCCCTAYGGGRBGCASCAG				TATAGC
CB3_MO3	341F36	TAACTCCCTAYGGGRBGCASCAG				TAACTC
CB3_MO4	341F37	TACCAACCTAYGGGRBGCASCAG				TACCAA
CB3_MO5	341F38	TACGTTCCTAYGGGRBGCASCAG				TACGTT
CB3_MO6	341F39	TAGTACCCTAYGGGRBGCASCAG				TAGTAC
	341F40	TAGATGCCTAYGGGRBGCASCAG				TAGATG
	341F41	TCTACACCTAYGGGRBGCASCAG				TCTACA
	341F42	TCTGATCCTAYGGGRBGCASCAG				TCTGAT
	341F43	TCATGTCCTAYGGGRBGCASCAG				TCATGT
	341F44	TGTCTACCTAYGGGRBGCASCAG				TGTCTA
	341F45	ATTCTCCCTAYGGGRBGCASCAG				ATTCTC
CB3_SW1	341F46	ATTGAGCCTAYGGGRBGCASCAG				ATTGAG
CB3_SW2	341F47	ATACCTCCTAYGGGRBGCASCAG				ATACCT
	341F48	ATGCAACCTAYGGGRBGCASCAG				ATGCAA
	341F49	AATCCACCTAYGGGRBGCASCAG				AATCCA
	341F50	AATGGTCCTAYGGGRBGCASCAG				AATGGT
	341F51	AACTAGCCTAYGGGRBGCASCAG				AACTAG
	341F52	AACACTCCTAYGGGRBGCASCAG				AACACT
	341F53	AAGAGACCTAYGGGRBGCASCAG				AAGAGA
	341F54	ACTTACCCTAYGGGRBGCASCAG				ACTTAC
	341F55	ACACTGCCTAYGGGRBGCASCAG				ACACTG
	341F56	ACGAATCCTAYGGGRBGCASCAG				ACGAAT
	341F57	AGTCATCCTAYGGGRBGCASCAG				AGTCAT
	341F58	AGAAGTCCTAYGGGRBGCASCAG				AGAAGT
	341F59	CTTATGCCTAYGGGRBGCASCAG				CTTATG
	341F60	CTAGAACCTAYGGGRBGCASCAG				CTAGAA
LI10_PO1	341F61	CATCTTCCTAYGGGRBGCASCAG				CATCTT
LI10_PO2	341F62	CACATACCTAYGGGRBGCASCAG				CACATA
LI10_PO3	341F63	CCAATTCCTAYGGGRBGCASCAG				CCAATT
LI10_PO4	341F64	CGATTACCTAYGGGRBGCASCAG				CGATTA
LI10_PO5	341F65	GTTAGTCCTAYGGGRBGCASCAG				GTTAGT
LI10_PO6	341F66	GTAACACCTAYGGGRBGCASCAG				GTAACA
	341F67	GTGTATCCTAYGGGRBGCASCAG				GTGTAT
	341F68	GATAAGCCTAYGGGRBGCASCAG				GATAAG
	341F69	GAATCTCCTAYGGGRBGCASCAG				GAATCT
	341F70	TTCCGTCCTAYGGGRBGCASCAG				TTCCGT
	341F71	TTCGCACCTAYGGGRBGCASCAG				TTCGCA
	341F72	TTGGTCCCTAYGGGRBGCASCAG				TTGGTC
LI10_MO1	341F73	TGACAGCCTAYGGGRBGCASCAG				TGACAG
LI10_MO2	341F74	ATCTGCCCTAYGGGRBGCASCAG				ATCTGC
LI10_MO3	341F75	ACACGACCTAYGGGRBGCASCAG				ACACGA
LI10_MO4	341F76	AGGTTCCCTAYGGGRBGCASCAG				AGGTTC
LI10_MO5	341F77	CATGACCCTAYGGGRBGCASCAG				CATGAC
LI10_MO6	341F78	GCTATCCCTAYGGGRBGCASCAG				GCTATC
LI10_SW1	341F79	GGACTTCCTAYGGGRBGCASCAG				GGACTT
LI10_SW2	341F80	GGCAATCCTAYGGGRBGCASCAG				GGCAAT
CB10_PO1	341F81	TCTCGGCCTAYGGGRBGCASCAG				TCTCGG
CB10_PO2	341F82	TCAGCGCCTAYGGGRBGCASCAG				TCAGCG
CB10_PO3	341F83	TGTGCCCCTAYGGGRBGCASCAG				TGTGCC
CB10_PO4	341F84	TGCACGCCTAYGGGRBGCASCAG				TGCACG
CB10_PO5	341F85	AAGGCCCCTAYGGGRBGCASCAG				AAGGCC
CB10_PO6	341F86	ACCAGGCCTAYGGGRBGCASCAG				ACCAGG
	341F87	AGCCTGCCTAYGGGRBGCASCAG				AGCCTG
	341F88	AGCGACCCTAYGGGRBGCASCAG				AGCGAC
	341F89	CTACGCCCTAYGGGRBGCASCAG				CTACGC
	341F90	CTCCAGCCTAYGGGRBGCASCAG				CTCCAG
	341F91	CCGTAGCCTAYGGGRBGCASCAG				CCGTAG
	341F92	CGGTGTCCTAYGGGRBGCASCAG				CGGTGT
CB10_MO1	341F93	CGGAACCCTAYGGGRBGCASCAG				CGGAAC
	341F94	GTGCTGCCTAYGGGRBGCASCAG				GTGCTG
CB10_MO3	341F95	GAACGGCCTAYGGGRBGCASCAG				GAACGG
CB10_MO4	341F96	GGATGCCCTAYGGGRBGCASCAG				GGATGC
CB10_MO5	341F97	GGCGTACCTAYGGGRBGCASCAG				GGCGTA
CB10_MO6	341F98	GCATGTCCTAYGGGRBGCASCAG				GCATGT
CB10_SW1	341F99	GCGATGCCTAYGGGRBGCASCAG				GCGATG
CB10_SW2	341F100	GCTGATCCTAYGGGRBGCASCAG				GCTGAT
	802R	TACNVGGGTATCTAATCC

## Sheet: Symbiodium ITS2
Sample ID
LI3_PO1	ITS2_F1	CGTGATGAATTGCAGAACTCCGTG				CGTGAT
LI3_PO2	ITS2_F2	ACATCGGAATTGCAGAACTCCGTG				ACATCG
LI3_PO3	ITS2_F3	GCCTAAGAATTGCAGAACTCCGTG				GCCTAA
LI3_PO4	ITS2_F4	TGGTCAGAATTGCAGAACTCCGTG				TGGTCA
LI3_PO5	ITS2_F5	CACTGTGAATTGCAGAACTCCGTG				CACTGT
LI3_PO6	ITS2_F6	ATTGGCGAATTGCAGAACTCCGTG				ATTGGC
	ITS2_F7	GATCTGGAATTGCAGAACTCCGTG				GATCTG
	ITS2_F8	TCAAGCGAATTGCAGAACTCCGTG				TCAAGC
	ITS2_F9	CTGATCGAATTGCAGAACTCCGTG				CTGATC
	ITS2_F10	AAGCTAGAATTGCAGAACTCCGTG				AAGCTA
	ITS2_F11	GTAGCCGAATTGCAGAACTCCGTG				GTAGCC
	ITS2_F12	TACAAGGAATTGCAGAACTCCGTG				TACAAG
LI3_MO1	ITS2_F13	CGTACTGAATTGCAGAACTCCGTG				CGTACT
LI3_MO2	ITS2_F14	GACTGAGAATTGCAGAACTCCGTG				GACTGA
LI3_MO3	ITS2_F15	GCTCAAGAATTGCAGAACTCCGTG				GCTCAA
LI3_MO4	ITS2_F16	TCGCTTGAATTGCAGAACTCCGTG				TCGCTT
LI3_MO5	ITS2_F17	TGAGGAGAATTGCAGAACTCCGTG				TGAGGA
LI3_MO6	ITS2_F18	ACAACCGAATTGCAGAACTCCGTG				ACAACC
LI3_SW1	ITS2_F19	ACCTCAGAATTGCAGAACTCCGTG				ACCTCA
LI3_SW2	ITS2_F20	ACGGTAGAATTGCAGAACTCCGTG				ACGGTA
CB3_PO1	ITS2_F21	AGTTGGGAATTGCAGAACTCCGTG				AGTTGG
CB3_PO2	ITS2_F22	CTCTCTGAATTGCAGAACTCCGTG				CTCTCT
CB3_PO3	ITS2_F23	CAAGTGGAATTGCAGAACTCCGTG				CAAGTG
CB3_PO4	ITS2_F24	CCTTGAGAATTGCAGAACTCCGTG				CCTTGA
CB3_PO5	ITS2_F25	ACCACTGAATTGCAGAACTCCGTG				ACCACT
CB3_PO6	ITS2_F26	AGTGTCGAATTGCAGAACTCCGTG				AGTGTC
	ITS2_F27	AGATGGGAATTGCAGAACTCCGTG				AGATGG
	ITS2_F28	TTATCCGAATTGCAGAACTCCGTG				TTATCC
	ITS2_F29	TTAAGGGAATTGCAGAACTCCGTG				TTAAGG
	ITS2_F30	TTCTTGGAATTGCAGAACTCCGTG				TTCTTG
	ITS2_F31	TTCAACGAATTGCAGAACTCCGTG				TTCAAC
	ITS2_F32	TTGTGAGAATTGCAGAACTCCGTG				TTGTGA
CB3_MO1	ITS2_F33	TTGACTGAATTGCAGAACTCCGTG				TTGACT
CB3_MO2	ITS2_F34	TATTCGGAATTGCAGAACTCCGTG				TATTCG
CB3_MO3	ITS2_F35	TATAGCGAATTGCAGAACTCCGTG				TATAGC
CB3_MO4	ITS2_F36	TAACTCGAATTGCAGAACTCCGTG				TAACTC
CB3_MO5-1	ITS2_F37	TACCAAGAATTGCAGAACTCCGTG				TACCAA
CB3_MO5-2	ITS2_F38	TACGTTGAATTGCAGAACTCCGTG				TACGTT
CB3_SW1	ITS2_F39	TAGTACGAATTGCAGAACTCCGTG				TAGTAC
CB3_SW2	ITS2_F40	TAGATGGAATTGCAGAACTCCGTG				TAGATG
	ITS2_F41	TCTACAGAATTGCAGAACTCCGTG				TCTACA
	ITS2_F42	TCTGATGAATTGCAGAACTCCGTG				TCTGAT
	ITS2_F43	TCATGTGAATTGCAGAACTCCGTG				TCATGT
	ITS2_F44	TGTCTAGAATTGCAGAACTCCGTG				TGTCTA
	ITS2_F45	ATTCTCGAATTGCAGAACTCCGTG				ATTCTC
	ITS2_F46	ATTGAGGAATTGCAGAACTCCGTG				ATTGAG
	ITS2_F47	ATACCTGAATTGCAGAACTCCGTG				ATACCT
	ITS2_F48	ATGCAAGAATTGCAGAACTCCGTG				ATGCAA
	ITS2_F49	AATCCAGAATTGCAGAACTCCGTG				AATCCA
	ITS2_F50	AATGGTGAATTGCAGAACTCCGTG				AATGGT
	ITS2_F51	AACTAGGAATTGCAGAACTCCGTG				AACTAG
	ITS2_F52	AACACTGAATTGCAGAACTCCGTG				AACACT
	ITS2_F53	AAGAGAGAATTGCAGAACTCCGTG				AAGAGA
	ITS2_F54	ACTTACGAATTGCAGAACTCCGTG				ACTTAC
	ITS2_F55	ACACTGGAATTGCAGAACTCCGTG				ACACTG
	ITS2_F56	ACGAATGAATTGCAGAACTCCGTG				ACGAAT
LI10_PO1	ITS2_F57	AGTCATGAATTGCAGAACTCCGTG				AGTCAT
LI10_PO2	ITS2_F58	AGAAGTGAATTGCAGAACTCCGTG				AGAAGT
LI10_PO3	ITS2_F59	CTTATGGAATTGCAGAACTCCGTG				CTTATG
LI10_PO4	ITS2_F60	CTAGAAGAATTGCAGAACTCCGTG				CTAGAA
LI10_PO5	ITS2_F61	CATCTTGAATTGCAGAACTCCGTG				CATCTT
LI10_PO6	ITS2_F62	CACATAGAATTGCAGAACTCCGTG				CACATA
	ITS2_F63	CCAATTGAATTGCAGAACTCCGTG				CCAATT
	ITS2_F64	CGATTAGAATTGCAGAACTCCGTG				CGATTA
	ITS2_F65	GTTAGTGAATTGCAGAACTCCGTG				GTTAGT
	ITS2_F66	GTAACAGAATTGCAGAACTCCGTG				GTAACA
	ITS2_F67	GTGTATGAATTGCAGAACTCCGTG				GTGTAT
	ITS2_F68	GATAAGGAATTGCAGAACTCCGTG				GATAAG
LI10_MO1	ITS2_F69	GAATCTGAATTGCAGAACTCCGTG				GAATCT
LI10_MO2	ITS2_F70	TTCCGTGAATTGCAGAACTCCGTG				TTCCGT
LI10_MO3	ITS2_F71	TTCGCAGAATTGCAGAACTCCGTG				TTCGCA
LI10_MO4	ITS2_F72	TTGGTCGAATTGCAGAACTCCGTG				TTGGTC
LI10_MO5	ITS2_F73	TGACAGGAATTGCAGAACTCCGTG				TGACAG
LI10_MO6	ITS2_F74	ATCTGCGAATTGCAGAACTCCGTG				ATCTGC
LI10_SW1	ITS2_F75	ACACGAGAATTGCAGAACTCCGTG				ACACGA
LI10_SW2	ITS2_F76	AGGTTCGAATTGCAGAACTCCGTG				AGGTTC
CB10_PO1	ITS2_F77	CATGACGAATTGCAGAACTCCGTG				CATGAC
CB10_PO2	ITS2_F78	GCTATCGAATTGCAGAACTCCGTG				GCTATC
CB10_PO3	ITS2_F79	GGACTTGAATTGCAGAACTCCGTG				GGACTT
CB10_PO4	ITS2_F80	GGCAATGAATTGCAGAACTCCGTG				GGCAAT
CB10_PO5	ITS2_F81	TCTCGGGAATTGCAGAACTCCGTG				TCTCGG
CB10_PO6	ITS2_F82	TCAGCGGAATTGCAGAACTCCGTG				TCAGCG
	ITS2_F83	TGTGCCGAATTGCAGAACTCCGTG				TGTGCC
	ITS2_F84	TGCACGGAATTGCAGAACTCCGTG				TGCACG
	ITS2_F85	AAGGCCGAATTGCAGAACTCCGTG				AAGGCC
	ITS2_F86	ACCAGGGAATTGCAGAACTCCGTG				ACCAGG
	ITS2_F87	AGCCTGGAATTGCAGAACTCCGTG				AGCCTG
	ITS2_F88	AGCGACGAATTGCAGAACTCCGTG				AGCGAC
CB10_MO1	ITS2_F89	CTACGCGAATTGCAGAACTCCGTG				CTACGC
CB10_MO2	ITS2_F90	CTCCAGGAATTGCAGAACTCCGTG				CTCCAG
CB10_MO3	ITS2_F91	CCGTAGGAATTGCAGAACTCCGTG				CCGTAG
CB10_MO4	ITS2_F92	CGGTGTGAATTGCAGAACTCCGTG				CGGTGT
CB10_MO5	ITS2_F93	CGGAACGAATTGCAGAACTCCGTG				CGGAAC
CB10_MO6	ITS2_F94	GTGCTGGAATTGCAGAACTCCGTG				GTGCTG
CB10_SW1	ITS2_F95	GAACGGGAATTGCAGAACTCCGTG				GAACGG
CB10_SW2	ITS2_F96	GGATGCGAATTGCAGAACTCCGTG				GGATGC
	ITS2_F97	GGCGTAGAATTGCAGAACTCCGTG				GGCGTA
	ITS2_F98	GCATGTGAATTGCAGAACTCCGTG				GCATGT
	ITS2_F99	GCGATGGAATTGCAGAACTCCGTG				GCGATG
	ITS2_F100	GCTGATGAATTGCAGAACTCCGTG				GCTGAT
	ITS_R	GGGATCCATATGCTTAAGTTCAGCGGGT
