# Supplementary material for: Correlations Between Prokaryotic Microbes and Stress-Resistant Algae in Different Corals Subjected to Environmental Stress in Hong Kong
Source: Front Microbiol. 2020 Apr 23;11:686. doi: 10.3389/fmicb.2020.00686 (PMC7191007; doi:10.3389/fmicb.2020.00686)
Supplement: Supplementary file 5 [file Table_5.XLSX]

## Sheet: Sheet1
					ITS2 amplicon	ITS2 amplicon	ITS2 amplicon	16S amplicon	16S amplicon	16S amplicon
Samples	Symbiodiniaceae community	Average of Symbiodiniaceae community	Prokaryotic microbial community	Average of prokaryotic microbial community	read IDs	read number	average length	read IDs	read number	average length
CB3_MO1	0.696592	0.73701	2.49898	4.58794	33	16215	326	34	19476	457
CB3_MO2	0.665777		2.51224		34	23386	326	35	24571	455
CB3_MO3	0.652376		2.24503		35	18286	326	36	30678	457
CB3_MO4	0.709493		1.81625		36	22588	326	37	24131	458
CB3_MO5	0.69384		5.55423		37	25664	326	38	5642	443
CB3_MO6	0.721987		7.27287		38	21735	326	39	9650	442
CB10_MO1	0.801906		5.96334		89	18471	326	93	4757	450
CB10_MO2	0.749009				90	23623	326
CB10_MO3	0.738365		5.45996		91	22241	326	95	3539	450
CB10_MO4	0.720837		5.66777		92	17526	326	96	11371	448
CB10_MO5	0.911378		5.66343		93	3986	326	97	8161	450
CB10_MO6	0.782559		5.81328		94	18489	326	98	7059	450
LI3_MO1	0.811621	0.958086	6.96831	6.23115	13	22583	326	13	14720	443
LI3_MO2	0.796871		6.57325		14	26579	326	14	8767	445
LI3_MO3	0.765477		6.47164		15	18506	326	15	12230	445
LI3_MO4	0.762876		6.83199		16	18310	326	16	10874	445
LI3_MO5	0.865524		6.33307		17	12227	326	17	20244	447
LI3_MO6	0.812923		6.21791		18	35043	326	18	19246	445
LI10_MO1	1.12235		5.55447		69	35110	331	73	11704	444
LI10_MO2	0.761772		4.92296		70	13837	335	74	36063	439
LI10_MO3	1.45603		5.85947		71	17106	333	75	12913	440
LI10_MO4	1.4307		6.12613		72	15949	336	76	8298	444
LI10_MO5	0.773038		6.60425		73	23383	332	77	14958	439
LI10_MO6	1.13784		6.31035		74	25732	331	78	19851	443
CB3_PO1	0.853824	0.959525	2.6534	4.20288	21	35908	356	22	11256	457
CB3_PO2	0.845163		1.64397		22	15094	341	23	17640	458
CB3_PO3	1.11762		1.54414		23	25794	361	24	12471	458
CB3_PO4	0.935079		6.27062		24	25501	340	25	1575	447
CB3_PO5	1.26606		1.67613		25	23861	335	26	31661	456
CB3_PO6	0.896169		2.2212		26	26490	353	27	7808	454
CB10_PO1	0.987885		5.61895		77	20936	332	81	3839	450
CB10_PO2	0.771786		5.78009		78	13396	332	82	2951	450
CB10_PO3	1.13864		5.81825		79	14154	332	83	3580	450
CB10_PO4	0.865384		5.60919		80	15208	332	84	2314	450
CB10_PO5	1.09739		5.75124		81	13554	332	85	9289	450
CB10_PO6	0.739304		5.84738		82	13313	331	86	10708	447
LI3_PO1	1.30345	1.08361	5.75881	6.11728	1	20000	334	1	10901	448
LI3_PO2	1.47944		6.37859		2	22539	334	2	4198	446
LI3_PO3	0.96359		7.63994		3	12396	335	3	15887	450
LI3_PO4	1.50345		7.54019		4	17930	335	4	18615	444
LI3_PO5	1.55219		6.53171		5	19769	354	5	17207	445
LI3_PO6	0.902235		6.19899		6	25111	343	6	8634	443
LI10_PO1	0.862614		5.60122		57	30162	334	61	4899	448
LI10_PO2	0.971461		5.85141		58	41585	344	62	3785	448
LI10_PO3	0.831548		5.89365		59	29624	332	63	3001	449
LI10_PO4	0.840352		6.07394		60	28577	332	64	8965	449
LI10_PO5	0.92709		3.79099		61	12437	332	65	7590	448
LI10_PO6	0.865905		6.14796		62	29569	332	66	5968	446
CB3_SW1					39	11951	360	46	17119	444
CB3_SW2					40	16009	357	47	17713	444
CB10_SW1					95	5700	335	99	23292	441
CB10_SW2					96	1591	332	100	23922	441
LI3_SW1					19	13984	344	19	13837	442
LI3_SW2					20	16972	343	20	16549	442
LI10_SW1					75	1868	345	79	22013	439
LI10_SW2					76	2454	347	80	23544	439
