# Supplementary material for: Correlations Between Prokaryotic Microbes and Stress-Resistant Algae in Different Corals Subjected to Environmental Stress in Hong Kong
Source: Front Microbiol. 2020 Apr 23;11:686. doi: 10.3389/fmicb.2020.00686 (PMC7191007; doi:10.3389/fmicb.2020.00686)
Supplement: Supplementary file 6 [file Table_6.XLSX]

## Sheet: Sheet1
		LI3_MO1	LI3_MO2	LI3_MO3	LI3_MO4	LI3_MO5	LI3_MO6	CB3_MO1	CB3_MO2	CB3_MO3	CB3_MO4	CB3_MO5	CB3_MO6		LI10_MO1	LI10_MO2	LI10_MO3	LI10_MO4	LI10_MO5	LI10_MO6	CB10_MO1	CB10_MO3	CB10_MO4	CB10_MO5	CB10_MO6		LI3_PO1	LI3_PO2	LI3_PO3	LI3_PO4	LI3_PO5	LI3_PO6	CB3_PO1	CB3_PO2	CB3_PO3	CB3_PO4	CB3_PO5	CB3_PO6		LI10_PO1	LI10_PO2	LI10_PO3	LI10_PO4	LI10_PO5	LI10_PO6	CB10_PO1	CB10_PO2	CB10_PO3	CB10_PO4
Photosynthsis	K02108	0.182473	0.166305	0.180621	0.189351	0.159158	0.199574	0.175241	0.182695	0.172762	0.173345	0.289968	0.331917		0.169911	0.22283	0.276821	0.271432	0.203423	0.262201	0.232364	0.226193	0.17293	0.229092	0.226198		0.182093	0.332063	0.159124	0.219984	0.138258	0.173963	0.188699	0.197336	0.197498	0.253968	0.21228	0.207095		0.226193	0.236375	0.258653	0.21926	0.403904	0.234783	0.475195	0.221412	0.208065	0.228492
	K02109	0.328261	0.303525	0.320196	0.340537	0.28443	0.342876	0.202044	0.221399	0.19307	0.190295	0.566643	0.641036		0.247427	0.414645	0.529324	0.516224	0.341287	0.481749	0.347408	0.324574	0.259395	0.349837	0.3317		0.313641	0.514531	0.280796	0.383991	0.236357	0.285499	0.230455	0.218254	0.220271	0.372063	0.257857	0.277536		0.336389	0.36089	0.378071	0.332889	0.479085	0.357181	0.899252	0.335765	0.310742	0.338268
	K02702	0.0258152	0.0289723	0.0207686	0.0120471	0.0202035	0.0159514	0.0011296	0.00207562	0.00143425	0.000745928	0.269762	0.281451		0.0131991	0.0208476	0.0399579	0.0306668	0.0147023	0.014641	0.00429836	0.0012613	0.00169539	0.00158297	0.000490136		0.0168792	0.0054788	0.0123371	0.0701048	0.0189458	0.0436646	0.021855	0.0053288	0.00721674	0.0660317	0.0255835	0.0441855		0.000748363	0.00326597	0.0010568	0.00199933	0.00513107	0.00382082	0.0476979	0.000520969	0.000338868	0.00111732
	K02724	0.0620924	0.055093	0.0483238	0.0513151	0.0373938	0.0435415	0.00154036	0.002564	0.00185801	0.00111889	0.271535	0.28487		0.0336689	0.141746	0.172947	0.188957	0.032779	0.091055	0.00758534	0.0037839	0.00339079	0.00791487	0.00416616		0.0209155	0.0116722	0.0224083	0.0795595	0.0323705	0.045981	0.0225657	0.00572562	0.00793842	0.0673016	0.0263731	0.0454662		0.00187091	0.00734844	0.00475561	0.00466511	0.0436141	0.0217391	0.145387	0.00260485	0.00271095	0.00391061
	K05380	0.00108696	0.000912513	0.000817661	0.0007357	0.000493974	0.00103918	0.00010269	0.000284889	0.00019558	0.000165762	0.000708968	0.00134715		0.00715884	0.00905673	0.0112026	0.013862	0.00433839	0.00775505	0.00151707	0.00147152	0.000847697	0.00255035	0.00134787		0.00119255	0.000714626	0.000755335	0.000966962	0.00127855	0.00115821	0.000355366	0.000113379	0.000320744	0.00126984	0.000379015	0.000768443		0.000748363	0.00122474	0.00211361	0.000666445	0.00490798	0.00210804	0.0576792	0.00130242	0.00135547	0.000558659
Biosynthesis of antibiotics	K00991	0.0905571	0.0761948	0.0773508	0.0869965	0.0726635	0.105944	0.145153	0.136462	0.15001	0.15507	0.284296	0.29772		0.121924	0.165072	0.190722	0.21397	0.0862859	0.117262	0.110999	0.120034	0.0822266	0.103157	0.110771		0.0549491	0.172939	0.0939133	0.121354	0.064683	0.07899	0.164712	0.177608	0.180338	0.121905	0.183759	0.17751		0.100655	0.106144	0.12074	0.098967	0.368544	0.121212	0.191174	0.0979422	0.095222	0.10838
	K01581	0.0944973	0.0928482	0.115209	0.102078	0.0947935	0.0989296	0.0468269	0.0619836	0.0426364	0.0389126	0.00354484	0.0255959		0.0503356	0.0536569	0.0656351	0.0570743	0.116173	0.140393	0.126928	0.115619	0.0980503	0.135696	0.125475		0.0937529	0.148642	0.0598603	0.0947623	0.0825827	0.0762103	0.0195451	0.0174036	0.015075	0.115556	0.025394	0.0249744		0.136576	0.14309	0.147688	0.128957	0.0322365	0.123057	0.242057	0.133368	0.118943	0.130168
	K01641	0.00747283	0.00935326	0.0053148	0.00790877	0.00736021	0.00587135	0.000205381	0.000610476	9.77899e-05	4.14405e-05	0.000354484	0.000725389		0.000111857	0.000512645	0.00116463	0.00441416	0.00241022	0.000534831	0.000758534	0.000420433	0.000565131	0.000263829	0.00061267		0.00697184	0.00714626	0.00704979	0.0127854	0.0201081	0.00776002	0.000444208	0.000226757	0.000160372	0.000634921	0.000347431	0.000384221		0.000748363	0	0.000528402	0	0.00022309	0.000395257	0.00862215	0.000781454	0	0.00027933
	K01647	0.224185	0.204403	0.231643	0.23147	0.201245	0.239426	0.199528	0.214196	0.192059	0.188844	0.297058	0.341036		0.225727	0.261107	0.345451	0.322079	0.311521	0.37251	0.362073	0.3395	0.271546	0.357576	0.348854		0.230529	0.310862	0.201485	0.276283	0.197071	0.237665	0.203181	0.20924	0.208003	0.302222	0.229052	0.225026		0.359401	0.372525	0.412153	0.361879	0.437144	0.347299	0.347052	0.350091	0.328702	0.361173
	K01648	0.00910326	0.00901106	0.0045789	0.0125069	0.012053	0.0119505	5.13452e-05	0.000122095	9.77899e-05	0.000124321	0	0.000103627		0.125391	0.00786056	0.00804148	0.0113839	0.0435045	0.010964	0.111252	0.136851	0.0751625	0.0846891	0.114937		0.00366939	0.0986184	0.00352489	0.010744	0.00662521	0.0101923	0.000355366	5.66893e-05	0.00481116	0.00126984	0.000631692	0.000512295		0.0888681	0.0989998	0.13897	0.0796401	0.625209	0.113043	0.00675331	0.0820526	0.074551	0.096648
	K01823	0.0913723	0.085434	0.0810303	0.0843296	0.0624383	0.0736776	0.0180222	0.0261284	0.013821	0.0111889	0.274548	0.303627		0.105928	0.157211	0.212184	0.196701	0.0965293	0.148014	0.107965	0.114148	0.0740322	0.0980565	0.10783		0.0690762	0.0693187	0.0513627	0.120709	0.0657872	0.0976372	0.0357143	0.0136621	0.0188437	0.0965079	0.037333	0.0619877		0.0946679	0.103286	0.119683	0.0933022	0.366537	0.113307	0.115741	0.0963793	0.0843782	0.0963687
	K01825	0.0275815	0.0209878	0.0246116	0.0271289	0.0206481	0.0207316	0.556736	0.509218	0.569268	0.596411	0.0120525	0.0109845		0.0222595	0.00478469	0.00806921	0.0118485	0.0383225	0.0167803	0.0556258	0.0609628	0.0491664	0.0661331	0.057836		0.0653151	0.037637	0.034053	0.034542	0.0283606	0.0251332	0.539534	0.675454	0.664181	0.138413	0.610057	0.504995		0.0725912	0.0651153	0.0562748	0.0633122	0.010039	0.0519104	0.0431532	0.0669445	0.0681125	0.0634078
	K03856	0.0987092	0.0870309	0.0806214	0.102998	0.0823454	0.147823	0.00369686	0.00598266	0.0048569	0.00410261	0.272244	0.288912		0.035906	0.158322	0.169121	0.183536	0.033261	0.0937291	0.017952	0.0134539	0.0132806	0.0175886	0.0139689		0.0442161	0.471653	0.0921508	0.141015	0.0774685	0.0886032	0.151386	0.169218	0.168952	0.0933333	0.174694	0.166496		0.0110384	0.0136763	0.011889	0.0146618	0.0456219	0.0251647	0.0770472	0.0145871	0.0132159	0.0159218
	K12420	0	0	0	0	0	0	0	0	0	0	0	0		0	0	0	0	0	0	0	0	0	0	0		0	0	0	0	0	0	0	0	0	0	0	0		0	0	0	0	0	0	0	0	0	0
	K14681	0.000543478	0.000570321	0.000899428	0.0007357	0.000395179	0.000623506	0.000359417	0.000529079	0.000423756	0.000290083	0.000177242	0.000103627		0.00111857	0.000256323	0.000831878	0.000542089	0.00192818	0.00133708	0.0022756	0.00294303	0.00169539	0.00299006	0.00257321		0.00137602	0.000714626	0.000377667	0.00247113	0.000581159	0.0016215	0.000710732	0.000793651	0.000641488	0.0361905	0.0008212	0.000512295		0.00261927	0.00224536	0.00237781	0.00266578	0.000334635	0.00210804	0.00212368	0.00208388	0.00237208	0.00251397
	K14682	0.013519	0.00958138	0.0103025	0.0140703	0.0130903	0.0183934	0.142278	0.131089	0.146587	0.152625	0.00584899	0.00601036		0.0157718	0.00333219	0.00321659	0.00635019	0.0215715	0.00668539	0.0316056	0.0334244	0.0265612	0.0362325	0.0327166		0.0219246	0.0464507	0.0234783	0.0176739	0.0145871	0.0106555	0.137349	0.169955	0.166947	0.04	0.154164	0.128202		0.0372311	0.0342927	0.0338177	0.0369877	0.00613497	0.0283267	0.0139314	0.0369888	0.0379532	0.0379888
Carbon metabolism	K00192	0	0	0	0	0	0	0	0	0	0	0	0		0	0	0	0	0	0	0	0	0	0	0		0	0	0	0	0	0	0	0	0	0	0	0		0	0	0	0	0	0	0	0	0	0
	K00193	0	0	0	0	0	0	0	0	0	0	0	0		0	0	0	0	0	0	0	0	0	0	0		0	0	0	0	0	0	0	0	0	0	0	0		0	0	0	0	0	0	0	0	0	0
	K00194	0.0125679	0.0102658	0.00621423	0.0158175	0.0141276	0.0387613	5.13452e-05	0.00024419	0.000325966	0.000124321	0.000177242	0.000725389		0.00111857	0.000341763	0.000582314	0.00185859	0.000723066	0.000467977	0.00101138	0.000840866	0.00113026	0.00167092	0.00122534		0.00504541	0.168652	0.0266885	0.0186946	0.0161562	0.00335881	0.000266525	0.000396825	0.000481116	0.00380952	0.000284261	0.000128074		0.000748363	0.000816493	0.0010568	0.000999667	0.00022309	0.000922266	0.000637105	0.00104194	0.0010166	0.00251397
	K00195	0	0	0	0	0	0	0	0	0	0	0	0		0	0	0	0	0	0	0	0	0	0	0		0	0	0	0	0	0	0	0	0	0	0	0		0	0	0	0	0	0	0	0	0	0
	K00196	0.0015625	0.000114064	0.000327065	0.00036785	0.000395179	0.000103918	0	0	0	0	0	0.000621762		0	0	5.54585e-05	0	0	0	0	0	0	0	0		0.000458674	0	0.000314723	0.00150416	0.000232464	0.000115821	8.88415e-05	5.66893e-05	0	0.00190476	0	0		0	0	0	0	0	0	8.49473e-05	0	0	0
	K00197	0.0139946	0.0111783	0.00866721	0.0194041	0.0171903	0.0409955	0.000205381	0.000651174	0.00039116	0.000207202	0.000177242	0.00103627		0.00190157	0.00111073	0.00130327	0.00379463	0.00132562	0.00180505	0.00151707	0.0012613	0.00169539	0.0024624	0.00183801		0.00605449	0.170796	0.0331718	0.0202525	0.0177835	0.00532777	0.000355366	0.000510204	0.000561302	0.00507937	0.000442184	0.000256148		0.00130964	0.00142886	0.0015852	0.00166611	0.00156163	0.00131752	0.00705063	0.00156291	0.00169434	0.0027933
	K00198	0.00563859	0.00307973	0.0055601	0.00772485	0.0146216	0.00711836	0.000308071	0.000813968	0.000423756	0.000165762	0	0.0011399		0.00201342	0.00862953	0.00238472	0.00518857	0.00180766	0.00421179	0.00176991	0.00210217	0.00226053	0.00290212	0.00232815		0.00275204	0.0154836	0.0446906	0.0121407	0.00447492	0.00857077	0.000710732	0.000453515	0.00040093	0.00380952	0.000473769	0.000256148		0.00299345	0.00224536	0.00211361	0.002999	0.00267708	0.00223979	0.00756031	0.00234436	0.00203321	0.00223464
	K01647	0.224185	0.204403	0.231643	0.23147	0.201245	0.239426	0.199528	0.214196	0.192059	0.188844	0.297058	0.341036		0.225727	0.261107	0.345451	0.322079	0.311521	0.37251	0.362073	0.3395	0.271546	0.357576	0.348854		0.230529	0.310862	0.201485	0.276283	0.197071	0.237665	0.203181	0.20924	0.208003	0.302222	0.229052	0.225026		0.359401	0.372525	0.412153	0.361879	0.437144	0.347299	0.347052	0.350091	0.328702	0.361173
	K01825	0.0275815	0.0209878	0.0246116	0.0271289	0.0206481	0.0207316	0.556736	0.509218	0.569268	0.596411	0.0120525	0.0109845		0.0222595	0.00478469	0.00806921	0.0118485	0.0383225	0.0167803	0.0556258	0.0609628	0.0491664	0.0661331	0.057836		0.0653151	0.037637	0.034053	0.034542	0.0283606	0.0251332	0.539534	0.675454	0.664181	0.138413	0.610057	0.504995		0.0725912	0.0651153	0.0562748	0.0633122	0.010039	0.0519104	0.0431532	0.0669445	0.0681125	0.0634078
	K14067	0.00665761	0.00695791	0.00858545	0.00570167	0.00409998	0.00540372	0.00498049	0.0105816	0.00430276	0.0036882	0.000354484	0.00414508		0.00436242	0.00324675	0.00560131	0.00379463	0.0102434	0.0144404	0.0101138	0.00988018	0.00565131	0.0102014	0.0113957		0.00944867	0.0026203	0.00377667	0.00757454	0.00523043	0.00776002	0.00355366	0.00249433	0.00264614	0.0380952	0.00581157	0.00512295		0.0115996	0.0134721	0.014531	0.00966345	0.00301171	0.0102767	0.004842	0.00989841	0.0105049	0.0106145
Carbon fixation pathways in prokaryotes	K00194	0.0125679	0.0102658	0.00621423	0.0158175	0.0141276	0.0387613	5.13452e-05	0.00024419	0.000325966	0.000124321	0.000177242	0.000725389		0.00111857	0.000341763	0.000582314	0.00185859	0.000723066	0.000467977	0.00101138	0.000840866	0.00113026	0.00167092	0.00122534		0.00504541	0.168652	0.0266885	0.0186946	0.0161562	0.00335881	0.000266525	0.000396825	0.000481116	0.00380952	0.000284261	0.000128074		0.000748363	0.000816493	0.0010568	0.000999667	0.00022309	0.000922266	0.000637105	0.00104194	0.0010166	0.00251397
	K00196	0.0015625	0.000114064	0.000327065	0.00036785	0.000395179	0.000103918	0	0	0	0	0	0.000621762		0	0	5.54585e-05	0	0	0	0	0	0	0	0		0.000458674	0	0.000314723	0.00150416	0.000232464	0.000115821	8.88415e-05	5.66893e-05	0	0.00190476	0	0		0	0	0	0	0	0	8.49473e-05	0	0	0
	K00197	0.0139946	0.0111783	0.00866721	0.0194041	0.0171903	0.0409955	0.000205381	0.000651174	0.00039116	0.000207202	0.000177242	0.00103627		0.00190157	0.00111073	0.00130327	0.00379463	0.00132562	0.00180505	0.00151707	0.0012613	0.00169539	0.0024624	0.00183801		0.00605449	0.170796	0.0331718	0.0202525	0.0177835	0.00532777	0.000355366	0.000510204	0.000561302	0.00507937	0.000442184	0.000256148		0.00130964	0.00142886	0.0015852	0.00166611	0.00156163	0.00131752	0.00705063	0.00156291	0.00169434	0.0027933
	K00198	0.00563859	0.00307973	0.0055601	0.00772485	0.0146216	0.00711836	0.000308071	0.000813968	0.000423756	0.000165762	0	0.0011399		0.00201342	0.00862953	0.00238472	0.00518857	0.00180766	0.00421179	0.00176991	0.00210217	0.00226053	0.00290212	0.00232815		0.00275204	0.0154836	0.0446906	0.0121407	0.00447492	0.00857077	0.000710732	0.000453515	0.00040093	0.00380952	0.000473769	0.000256148		0.00299345	0.00224536	0.00211361	0.002999	0.00267708	0.00223979	0.00756031	0.00234436	0.00203321	0.00223464
	K01648	0.00910326	0.00901106	0.0045789	0.0125069	0.012053	0.0119505	5.13452e-05	0.000122095	9.77899e-05	0.000124321	0	0.000103627		0.125391	0.00786056	0.00804148	0.0113839	0.0435045	0.010964	0.111252	0.136851	0.0751625	0.0846891	0.114937		0.00366939	0.0986184	0.00352489	0.010744	0.00662521	0.0101923	0.000355366	5.66893e-05	0.00481116	0.00126984	0.000631692	0.000512295		0.0888681	0.0989998	0.13897	0.0796401	0.625209	0.113043	0.00675331	0.0820526	0.074551	0.096648
Methane metabolism	K00192	0	0	0	0	0	0	0	0	0	0	0	0		0	0	0	0	0	0	0	0	0	0	0		0	0	0	0	0	0	0	0	0	0	0	0		0	0	0	0	0	0	0	0	0	0
	K00193	0	0	0	0	0	0	0	0	0	0	0	0		0	0	0	0	0	0	0	0	0	0	0		0	0	0	0	0	0	0	0	0	0	0	0		0	0	0	0	0	0	0	0	0	0
	K00194	0.0125679	0.0102658	0.00621423	0.0158175	0.0141276	0.0387613	5.13452e-05	0.00024419	0.000325966	0.000124321	0.000177242	0.000725389		0.00111857	0.000341763	0.000582314	0.00185859	0.000723066	0.000467977	0.00101138	0.000840866	0.00113026	0.00167092	0.00122534		0.00504541	0.168652	0.0266885	0.0186946	0.0161562	0.00335881	0.000266525	0.000396825	0.000481116	0.00380952	0.000284261	0.000128074		0.000748363	0.000816493	0.0010568	0.000999667	0.00022309	0.000922266	0.000637105	0.00104194	0.0010166	0.00251397
	K00195	0	0	0	0	0	0	0	0	0	0	0	0		0	0	0	0	0	0	0	0	0	0	0		0	0	0	0	0	0	0	0	0	0	0	0		0	0	0	0	0	0	0	0	0	0
	K00196	0.0015625	0.000114064	0.000327065	0.00036785	0.000395179	0.000103918	0	0	0	0	0	0.000621762		0	0	5.54585e-05	0	0	0	0	0	0	0	0		0.000458674	0	0.000314723	0.00150416	0.000232464	0.000115821	8.88415e-05	5.66893e-05	0	0.00190476	0	0		0	0	0	0	0	0	8.49473e-05	0	0	0
	K00197	0.0139946	0.0111783	0.00866721	0.0194041	0.0171903	0.0409955	0.000205381	0.000651174	0.00039116	0.000207202	0.000177242	0.00103627		0.00190157	0.00111073	0.00130327	0.00379463	0.00132562	0.00180505	0.00151707	0.0012613	0.00169539	0.0024624	0.00183801		0.00605449	0.170796	0.0331718	0.0202525	0.0177835	0.00532777	0.000355366	0.000510204	0.000561302	0.00507937	0.000442184	0.000256148		0.00130964	0.00142886	0.0015852	0.00166611	0.00156163	0.00131752	0.00705063	0.00156291	0.00169434	0.0027933
	K00198	0.00563859	0.00307973	0.0055601	0.00772485	0.0146216	0.00711836	0.000308071	0.000813968	0.000423756	0.000165762	0	0.0011399		0.00201342	0.00862953	0.00238472	0.00518857	0.00180766	0.00421179	0.00176991	0.00210217	0.00226053	0.00290212	0.00232815		0.00275204	0.0154836	0.0446906	0.0121407	0.00447492	0.00857077	0.000710732	0.000453515	0.00040093	0.00380952	0.000473769	0.000256148		0.00299345	0.00224536	0.00211361	0.002999	0.00267708	0.00223979	0.00756031	0.00234436	0.00203321	0.00223464
	K06034	0.00903533	0.008897	0.0130008	0.0105757	0.00533491	0.0208875	0.00626412	0.00781409	0.00208619	0.00198914	0.00248139	0.0102591		0.00380313	0.0124744	0.0293098	0.00611787	0.016269	0.0304854	0.0103666	0.00819844	0.00791184	0.0105532	0.00869991		0.0488029	0.0359695	0.00711273	0.011711	0.00488173	0.0128562	0.00648543	0.00413832	0.00497153	0.0120635	0.00612741	0.0115266		0.00860617	0.0087773	0.00951123	0.011996	0.00747351	0.00988142	0.0259089	0.00937744	0.010166	0.00810056
	K14067	0.00665761	0.00695791	0.00858545	0.00570167	0.00409998	0.00540372	0.00498049	0.0105816	0.00430276	0.0036882	0.000354484	0.00414508		0.00436242	0.00324675	0.00560131	0.00379463	0.0102434	0.0144404	0.0101138	0.00988018	0.00565131	0.0102014	0.0113957		0.00944867	0.0026203	0.00377667	0.00757454	0.00523043	0.00776002	0.00355366	0.00249433	0.00264614	0.0380952	0.00581157	0.00512295		0.0115996	0.0134721	0.014531	0.00966345	0.00301171	0.0102767	0.004842	0.00989841	0.0105049	0.0106145
	K14940	0	0	0	0	0	5.19588e-05	0	0	0	0	0	0		0	0	0	0	0	0	0	0	0	0	0		0	0	0	0	0	0	0	0	0	0	0	0		0	0	0	0	0	0	0	0	0	0
Nitrogen metabolism	K02591	0.0862092	0.0740276	0.0790679	0.104837	0.0801719	0.0740933	0.00225919	0.00451752	0.00270552	0.00190626	0.00159518	0.00518135		0.0836689	0.122949	0.139284	0.156277	0.0567607	0.111111	0.0768647	0.0889216	0.0534049	0.064814	0.0771964		0.0234841	0.150548	0.0657771	0.0508192	0.0456791	0.0253648	0.00355366	0.00311791	0.00449042	0.0114286	0.00337955	0.00320184		0.0641721	0.0726679	0.0900925	0.0603132	0.349247	0.0826087	0.0234879	0.0630372	0.0559132	0.0695531
Sulfur metabolism	K08357	0.000543478	0.000912513	0.000654129	0.000919625	0.000790358	0.0109114	0.00123229	0.00134305	0.00156464	0.00103601	0.00159518	0.000725389		0.00357942	0.00444293	0.00213515	0.00154883	0.00373584	0.00227303	0.00581542	0.0063065	0.00508618	0.00650778	0.0053915		0.00201816	0.0297761	0.00264367	0.00182648	0.00139478	0.000810748	0.000444208	0.000283447	0.000240558	0.00190476	0.000442184	0.000256148		0.00729654	0.00551133	0.00607662	0.00633122	0.0032348	0.0057971	0.00123174	0.00599114	0.00609963	0.00586592
	K08358	0.00271739	0.00228128	0.00474244	0.00386242	0.00271685	0.0110153	0.00128363	0.00150584	0.00166243	0.00103601	0.00177242	0.00217617		0.00346756	0.00136705	0.00207969	0.00201347	0.00397686	0.0034764	0.00530973	0.00567585	0.00536875	0.00650778	0.00502389		0.00348592	0.00381134	0.0101341	0.00902498	0.00325449	0.0016215	0.000888415	0.0010771	0.000641488	0.00444444	0.00120021	0.000512295		0.00729654	0.00591958	0.00581242	0.00633122	0.0022309	0.00461133	0.00284574	0.00573066	0.00576076	0.00642458
N-Glycan biosynthesis	K03850	0	0	0	0	0	0	0	0	0	0	0	0		0	0	0	0	0	0	0	0	0	0	0		0	0	0	0	0	0	0	0	0	0	0	0		0	0	0	0	0	0	0	0	0	0
Lipopolysaccharide biosynthesis	K02840	0	0	0	0	0	0	0	0	0	0	0	0		0	0	0	0	0	0	0	0	0	0	0		0	0	0	0	0	0	0	0	0	0	0	0		0	0	0	0	0	0	0	0	0	0
	K02841	0.0210598	0.016083	0.0147179	0.0274968	0.02213	0.021511	0.00344013	0.0049652	0.00453093	0.00372964	0.000531726	0.00414508		0.00973154	0.00239234	0.0022738	0.00588554	0.0125331	0.00414494	0.0159292	0.0163969	0.0135632	0.0183801	0.0169097		0.0111916	0.125536	0.0463272	0.0246575	0.0149939	0.00741256	0.00435323	0.00187075	0.00192446	0.00888889	0.00211617	0.00307377		0.0170253	0.016534	0.0169089	0.0173276	0.00356944	0.013307	0.00458716	0.0192759	0.0176211	0.0192737
	K02843	0.053125	0.0468803	0.0429272	0.0684201	0.0595238	0.10397	0.00693161	0.0103781	0.0087359	0.00803945	0.00212691	0.00849741		0.140492	0.0178571	0.0192441	0.0308217	0.0627862	0.0251371	0.1378	0.160816	0.0980503	0.113798	0.140301		0.0620127	0.446403	0.0738969	0.0664518	0.0498053	0.033009	0.134773	0.16712	0.170075	0.0622222	0.153722	0.126409		0.112442	0.122474	0.164861	0.107298	0.63246	0.134387	0.105462	0.110966	0.103016	0.124302
	K02844	0.0136549	0.0102658	0.00727719	0.0167372	0.0106204	0.0149641	0.00154036	0.00203492	0.0019558	0.00161618	0.000354484	0.00290155		0.00123043	0.000683527	0.000693231	0.0022458	0.00204869	0.00120337	0.00379267	0.00336346	0.00310822	0.00413332	0.00330842		0.00651316	0.100762	0.0161138	0.0148805	0.00912419	0.00301135	0.00168799	0.000736961	0.000641488	0.00571429	0.000663277	0.00166496		0.00374181	0.00326597	0.00343461	0.00266578	0.000557724	0.00237154	0.00169895	0.00312581	0.00406642	0.0027933
	K02847	0	0	0	0	4.93974e-05	5.19588e-05	0.000564798	0.000651174	0.000651933	0.000663048	0	0		0	0	0	0	0	0	0	0	0	0	0		9.17347e-05	0	0	0.00010744	0.000116232	0	0.000266525	0.000170068	0.000160372	0.000634921	9.47538e-05	0.000128074		0	0	0	0	0	0	0	0	0	0
	K02849	0.0112092	0.0111783	0.00654129	0.0139783	0.0114602	0.0357996	0.00097556	0.00126165	0.00114088	0.000953131	0.000354484	0.00207254		0.0646532	0.00410116	0.0045476	0.00727949	0.0244637	0.0069528	0.0576485	0.070843	0.0384289	0.0443233	0.0597966		0.00495367	0.158409	0.00711273	0.01574	0.0153426	0.00787584	0.00159915	0.000680272	0.00312726	0.0152381	0.000947538	0.00128074		0.0462114	0.0518473	0.0713342	0.0409863	0.312772	0.057971	0.0038651	0.0437614	0.0389698	0.0511173
	K03270	0.0264946	0.0193909	0.0281276	0.0339342	0.0387769	0.0316429	0.143767	0.133409	0.148152	0.15391	0.0125842	0.012228		0.157494	0.0386193	0.0600338	0.0504918	0.0784526	0.0376387	0.154235	0.179735	0.109918	0.133585	0.156598		0.0321989	0.0781324	0.0697426	0.0350255	0.0237694	0.0312717	0.141525	0.171712	0.173362	0.0660317	0.156786	0.130891		0.136389	0.143703	0.181506	0.126958	0.642945	0.157971	0.119478	0.1292	0.124703	0.142458
	K03271	0.0752038	0.0661572	0.064677	0.090767	0.085902	0.104385	0.0107312	0.0153433	0.0117022	0.0116033	0.00620347	0.0108808		0.0895973	0.0390465	0.0351052	0.0367846	0.0651964	0.050341	0.107712	0.117301	0.0816615	0.10175	0.107707		0.0837538	0.282992	0.0911437	0.0758528	0.0760156	0.0457494	0.141258	0.173129	0.172641	0.0673016	0.159692	0.131148		0.0952292	0.0949173	0.115984	0.0923026	0.330731	0.109354	0.286952	0.100547	0.0918333	0.104749
	K03272	0.114674	0.0982092	0.0998365	0.134265	0.121024	0.131768	0.0273157	0.0401693	0.0274138	0.0253616	0.00443105	0.0152332		0.0314318	0.0357997	0.0328037	0.0421281	0.0726681	0.0808932	0.0723135	0.0678999	0.0517095	0.0739601	0.0714373		0.0953124	0.287041	0.103607	0.105023	0.0992038	0.0552467	0.270522	0.338152	0.333253	0.109206	0.309434	0.254611		0.068101	0.0638906	0.0686922	0.0696435	0.019855	0.0603426	0.0795957	0.0862204	0.0752287	0.0723464
	K03273	0.0644701	0.0591993	0.066067	0.0541659	0.0734045	0.0591292	0.014582	0.0205527	0.01519	0.0136754	0.27508	0.290155		0.0997763	0.0512645	0.064831	0.0582359	0.066281	0.0465303	0.0983565	0.107	0.0703589	0.0858324	0.0970469		0.0543069	0.123392	0.0858564	0.117486	0.0596269	0.0767894	0.159115	0.174263	0.175527	0.119365	0.181169	0.1729		0.0841908	0.0875689	0.109115	0.0853049	0.333742	0.100922	0.116335	0.0864809	0.0786174	0.0921788
	K03274	0.0434783	0.0424318	0.0402289	0.0586721	0.0495455	0.0374104	0.00929349	0.0125758	0.0096812	0.00824665	0.00106345	0.00435233		0.0758389	0.0140977	0.0124782	0.0168048	0.0435045	0.0293488	0.0804046	0.0937566	0.055948	0.0691232	0.0835682		0.0213742	0.119343	0.0259961	0.0333065	0.0315569	0.0185314	0.00559701	0.00351474	0.00601395	0.0368254	0.00480086	0.00422643		0.0692236	0.0726679	0.0959049	0.065978	0.319799	0.0787879	0.0273106	0.0716332	0.0623517	0.0743017
	K03275	0	0	0	0	0	5.19588e-05	0.000513452	0.000651174	0.000619336	0.000663048	0	0		0	0	0	0	0	0	0	0	0	0	0		9.17347e-05	0	0	0.00010744	0.000116232	0	0.000177683	0.000113379	8.0186e-05	0.000634921	9.47538e-05	0.000128074		0	0	0	0	0	0	0	0	0	0
	K03276	0	0	0	0	0	0	0	0	0	0	0	0		0	0	0	0	0	0	0	0	0	0	0		0	0	0	0	0	0	0	0	0	0	0	0		0	0	0	0	0	0	0	0	0	0
	K03277	0	0	0	0	0	0	0	0	0	0	0	0		0	0	0	0	0	0	0	0	0	0	0		0	0	0	0	0	0	0	0	0	0	0	0		0	0	0	0	0	0	0	0	0	0
	K03278	0	0	0	0	0	0	0	0	0	0	0	0		0	0	0	0	0	0	0	0	0	0	0		0	0	0	0	0	0	0	0	0	0	0	0		0	0	0	0	0	0	0	0	0	0
	K03279	0	0	0	0	0	0	0	0	0	0	0	0		0	0	0	0	0	0	0	0	0	0	0		0	0	0	0	0	0	8.88415e-05	0	0	0	0	0		0	0	0	0	0	0	0	0	0	0
Detoxication	K01821	0.0327446	0.033763	0.0346688	0.0339342	0.026477	0.0399564	0.132522	0.133613	0.13671	0.139074	0.00744417	0.0100518		0.0388143	0.0254614	0.0395696	0.0372493	0.0694143	0.0711325	0.079646	0.0773597	0.0601865	0.0899657	0.0781767		0.0455921	0.055979	0.0336124	0.044534	0.0403905	0.0455177	0.138682	0.173639	0.168952	0.0888889	0.16364	0.13563		0.0899906	0.0902225	0.0980185	0.0859713	0.0197434	0.0743083	0.0468909	0.0820526	0.0789563	0.0921788
	K01826	0.0134511	0.0157408	0.0228945	0.0139783	0.00824936	0.0139769	0.152495	0.142119	0.152715	0.157515	0.00850762	0.0153368		0.0243848	0.0129016	0.0356044	0.0146364	0.0412148	0.042987	0.0467762	0.0521337	0.0443628	0.0579544	0.050484		0.0385286	0.0157218	0.0133442	0.0239592	0.0102284	0.0173732	0.139748	0.172109	0.168872	0.047619	0.158018	0.136911		0.0594949	0.0593999	0.0557464	0.0593136	0.0131623	0.0490119	0.017754	0.0544413	0.0582853	0.0589385
	K03464	0.000951087	0.000570321	0.00318888	0.00101159	0.000790358	0.000935259	0.0235675	0.0217736	0.0241541	0.0244084	0.00212691	0.00300518		0.00782998	0.00213602	0.00241244	0.00216836	0.00735117	0.00334269	0.0116308	0.0134539	0.0132806	0.0147744	0.0133562		0.00192643	0.000714626	0.000629445	0.00204136	0.000639275	0.00115821	0.00222104	0.00119048	0.00136316	0.0031746	0.00180032	0.0029457		0.0157156	0.016534	0.015852	0.0183272	0.00312326	0.0123847	0.00135916	0.0151081	0.0162657	0.0153631
	K05921	0.0222826	0.0139158	0.0366312	0.0183925	0.032948	0.0357996	0.00985829	0.0116397	0.011311	0.0102772	0.00886211	0.00186528		0.0139821	0.0131579	0.00679367	0.0129327	0.0253073	0.0257387	0.0298357	0.0269077	0.0251483	0.0301645	0.0268349		0.0114668	0.070748	0.00925285	0.0327693	0.0268495	0.0125087	0.00417555	0.00323129	0.00280651	0.0107937	0.00347431	0.00217725		0.0321796	0.0267402	0.0303831	0.0316561	0.0054657	0.0223979	0.00526673	0.0276114	0.0321925	0.0326816
	K07550	0	0	0	0	0	0	0	0	0	0	0	0		0	0	0	0	0	0	0	0	0	0	0		0	0	0	0	0	0	0	0	0	0	0	0		0	0	0	0	0	0	0	0	0	0
[truncated: 3 more columns]
