# Supplementary material for: Correlations Between Prokaryotic Microbes and Stress-Resistant Algae in Different Corals Subjected to Environmental Stress in Hong Kong
Source: Front Microbiol. 2020 Apr 23;11:686. doi: 10.3389/fmicb.2020.00686 (PMC7191007; doi:10.3389/fmicb.2020.00686)
Supplement: Supplementary file 7 [file Table_7.XLSX]

## Sheet: Sheet1
Coral species	Conditions	Number of Symbiodiniaceae variables	Number of prokaryotic microbial variables	Network density
Montipora spp.	Total Montipora spp. samples	19	59	0.3256
	Prokaryotic microbes with stess-resistent Symbiodiniaceae	12	43	0.4496
	Montipora peltiformis samples in Crescent Bay	17	50	0.2035
	Montipora venosa samples in Lamma Island	20	54	0.6111
Porites lutea	Total Porites lutea samples	17	54	0.2843
	Prokaryotic microbes with stess-resistent Symbiodiniaceae	13	54	0.3162
