# Supplementary material for: Correlations Between Prokaryotic Microbes and Stress-Resistant Algae in Different Corals Subjected to Environmental Stress in Hong Kong
Source: Front Microbiol. 2020 Apr 23;11:686. doi: 10.3389/fmicb.2020.00686 (PMC7191007; doi:10.3389/fmicb.2020.00686)
Supplement: Supplementary file 8 [file Table_8.XLSX]

## Sheet: Sheet1
Function	Prokaryotic microbes
Photosynthesis	c_Cyanobacteria_1; c_Cyanobacteria_2; c_Cyanobacteria_3; f_Saprospiraceae; g_Halomicronema; g_Leptolyngbya; g_Nitrospira; g_Phormidium; g_Pleurocapsa; g_Prosthecochloris; g_Synechococcus; o_Acidimicrobiales; Unclassfied Bacteria
Nitrogen fixation	c_Alphaproteobacteria_1; c_Cyanobacteria_1; c_Cyanobacteria_2; c_Cyanobacteria_3; c_Deltaproteobacteria; f_Desulfobacteraceae; f_Phyllobacteriaceae; f_Rhodospirillaceae_1; f_Rhodospirillaceae_2; g_Arenicella; g_Defluviicoccus; g_Filomicrobium; g_Fodinicurvata; g_Halomicronema; g_Leptolyngbya; g_Pelagibius; g_Phormidium; g_Pleurocapsa; g_Prosthecochloris; g_Ruegeria
Denitrification	c_Alphaproteobacteria_1; c_Deltaproteobacteria; c_Gammaproteobacteria_1; c_Gammaproteobacteria_2; c_Gammaproteobacteria_4; f_Alteromonadaceae; f_Phyllobacteriaceae; f_Sinobacteraceae; g_Arenicella; g_Defluviicoccus; g_Delftia; g_Endozoicomonas; g_Leptolyngbya; g_Ochrobactrum; g_Pannonibacter; g_Parvularcula; g_Pseudovibrio; g_Ruegeria; g_Stenotrophomonas; o_Oceanospirillales
Carbon fixation	c_Deltaproteobacteria; f_Clostridiaceae; f_Desulfobacteraceae; g_Clostridium; g_Nitrosopumilus
Uncertain	c_Alphaproteobacteria_2; c_Gammaproteobacteria_3; f_Caldilineaceae; f_Flavobacteriaceae; f_Halobacteroidaceae; f_Lachnospiraceae; f_Microbacteriaceae; g_Acinetobacter; g_Brevundimonas; g_Coxiella; g_Haliea; g_Methylophilus; g_Nitrosococcus; g_Piscirickettsia; g_Thalassospira; o_Rickettsiales; p_Chloroflexi
