# Supplementary material for: Correlations Between Prokaryotic Microbes and Stress-Resistant Algae in Different Corals Subjected to Environmental Stress in Hong Kong
Source: Front Microbiol. 2020 Apr 23;11:686. doi: 10.3389/fmicb.2020.00686 (PMC7191007; doi:10.3389/fmicb.2020.00686)
Supplement: Supplementary file 9 [file Table_9.XLSX]

## Sheet: Sheet1
		Environmental factors	Total explanatory variations
Symbiodiniaceae community	Montipora peltiformis, Crescent Bay	Temperature, pH, salinity, total inorganic nitrogen	0.3514
	Montipora venosa, Lamma Island		0.9173
Prokaryotic microbial community	Montipora peltiformis, Crescent Bay		0.6143
	Montipora venosa, Lamma Island		0.6078
