# Supplementary material for: Correlations Between Prokaryotic Microbes and Stress-Resistant Algae in Different Corals Subjected to Environmental Stress in Hong Kong
Source: Front Microbiol. 2020 Apr 23;11:686. doi: 10.3389/fmicb.2020.00686 (PMC7191007; doi:10.3389/fmicb.2020.00686)
Supplement: Supplementary file 10 [file Table_10.XLSX]

## Sheet: Sheet1
		Symbiodiniaceae		Prokaryotic microbes
		R	Sig.	R	Sig.
Crescent Bay	Mar.-Oct.	0.4220	0.0040	0.8030	0.0040
	MO-SW	0.9700	0.0010	0.0850	0.2090
Lamma Island	Mar.-Oct.	1.0000	0.0020	0.9780	0.0020
	MO-SW	0.0190	0.2940	0.4700	0.0010
