# Supplementary material for: Correlations Between Prokaryotic Microbes and Stress-Resistant Algae in Different Corals Subjected to Environmental Stress in Hong Kong
Source: Front Microbiol. 2020 Apr 23;11:686. doi: 10.3389/fmicb.2020.00686 (PMC7191007; doi:10.3389/fmicb.2020.00686)
Supplement: Supplementary file 11 [file Table_11.XLSX]

## Sheet: Symbiodiniaceae
LI3_PO1	1
LI3_PO2	2
LI3_PO3	3
LI3_PO4	4
LI3_PO5	5
LI3_PO6	6
LI3_MO1	13
LI3_MO2	14
LI3_MO3	15
LI3_MO4	16
LI3_MO5	17
LI3_MO6	18
LI3_SW1	19
LI3_SW2	20
CB3_PO1	21
CB3_PO2	22
CB3_PO3	23
CB3_PO4	24
CB3_PO5	25
CB3_PO6	26
CB3_MO1	33
CB3_MO2	34
CB3_MO3	35
CB3_MO4	36
CB3_MO5	37
CB3_MO6	38
CB3_SW1	39
CB3_SW2	40
LI10_PO1	57
LI10_PO2	58
LI10_PO3	59
LI10_PO4	60
LI10_PO5	61
LI10_PO6	62
LI10_MO1	69
LI10_MO2	70
LI10_MO3	71
LI10_MO4	72
LI10_MO5	73
LI10_MO6	74
LI10_SW1	75
LI10_SW2	76
CB10_PO1	77
CB10_PO2	78
CB10_PO3	79
CB10_PO4	80
CB10_PO5	81
CB10_PO6	82
CB10_MO1	89
CB10_MO2	90
CB10_MO3	91
CB10_MO4	92
CB10_MO5	93
CB10_MO6	94
CB10_SW1	95
CB10_SW2	96

## Sheet: Microbes
LI3_PO1	1
LI3_PO2	2
LI3_PO3	3
LI3_PO4	4
LI3_PO5	5
LI3_PO6	6
LI3_MO1	13
LI3_MO2	14
LI3_MO3	15
LI3_MO4	16
LI3_MO5	17
LI3_MO6	18
LI3_SW1	19
LI3_SW2	20
CB3_PO1	22
CB3_PO2	23
CB3_PO3	24
CB3_PO4	25
CB3_PO5	26
CB3_PO6	27
CB3_MO1	34
CB3_MO2	35
CB3_MO3	36
CB3_MO4	37
CB3_MO5	38
CB3_MO6	39
CB3_SW1	46
CB3_SW2	47
LI10_PO1	60
LI10_PO2	61
LI10_PO3	62
LI10_PO4	63
LI10_PO5	64
LI10_PO6	65
LI10_MO1	72
LI10_MO2	73
LI10_MO3	74
LI10_MO4	75
LI10_MO5	76
LI10_MO6	77
LI10_SW1	78
LI10_SW2	79
CB10_PO1	80
CB10_PO2	81
CB10_PO3	82
CB10_PO4	83
CB10_PO5	84
CB10_PO6	85
CB10_MO1	92
CB10_MO3	93
CB10_MO4	95
CB10_MO5	96
CB10_MO6	97
CB10_SW1	98
CB10_SW2	99
